# Supplementary material for: Severity of Omicron Subvariants and Vaccine Impact in Catalonia, Spain
Source: Vaccines (Basel). 2024 Apr 27;12(5):466. doi: 10.3390/vaccines12050466 (PMC11125683; doi:10.3390/vaccines12050466)
Supplement: Supplementary file 1 [file vaccines-12-00466-s001.zip]

Archive with 2 entries (2 files):
- Suppl_Mat_Tables_Vaccines_DEF.xlsx
- Suppl_Mat_Text_Vaccines_DEF.pdf
